# Supplementary material for: The load capacity of maxillary central incisor with simulated flared root canal restored with different fiber-reinforced composite post and cementation protocols
Source: PeerJ. 2023 Nov 17;11:e16469. doi: 10.7717/peerj.16469 (PMC10658903; doi:10.7717/peerj.16469)
Supplement: Supplemental Information 1 [file peerj-11-16469-s001.ods]

## Sheet: Table_1
Group 1a
Key Word			Product Name
Test File Name			Method File Name		COMPRESSION.xmak
Report Date	9.8.2020		Test Date		9.8.2020
Test Mode	Single		Test Type		Compression
Speed	0.5mm/min		Shape		Rod
No of Batches:	1		Qty/Batch:		11
Name Parameters Unit 1 _ 1	Max_Force Calc. at Entire Areas N 459.693	Max_Stress Calc. at Entire Areas MPa 36.7648		Max_Strain Calc. at Entire Areas % 20.0634		Elastic Force 10 - 20 N N/mm2 128.642
1 _ 2	497.144	39.7600		25.3885		203.513
1 _ 3	564.394	45.1385		21.6318		176.386
1 _ 4	325.130	26.0029		12.7481		161.815
1 _ 5	589.476	47.1444		25.4216		191.246
1 _ 6	385.854	30.8594		13.6760		177.369
1 _ 7	430.063	34.3951		16.2430		208.452
1 _ 8	509.640	40.7594		19.7535		132.395
1 _ 9	310.303	24.8171		15.7229		123.616
1 _ 10	436.061	34.8748		24.9439		44.3374
1 _ 11	532.894	42.6192		19.0323		124.769
Average	458.241	36.6487		19.5114		152.049
Standard Deviation	91.8431	7.34531		4.57057		47.7322
Maximum	589.476	47.1444		25.4216		208.452
Minimum	310.303	24.8171		12.7481		44.3374
Comment
Group 1b
Key Word			Product Name
Test File Name			Method File Name		COMPRESSION.xmak
Report Date	9.9.2020		Test Date		9.9.2020
Test Mode	Single		Test Type		Compression
Speed	0.5mm/min		Shape		Rod
No of Batches:	1		Qty/Batch:		11
Name Parameters Unit 1 _ 1	Max_Force Calc. at Entire Areas N 523.446	Max_Stress Calc. at Entire Areas MPa 41.8636		Max_Strain Calc. at Entire Areas % 23.2428		Elastic Force 10 - 20 N N/mm2 180.629
1 _ 2	556.800	44.5311		27.5527		88.6821
1 _ 3	411.272	32.8922		22.0034		183.595
1 _ 4	513.827	41.0943		27.0206		94.4617
1 _ 5	779.772	62.3637		34.4244		252.741
1 _ 6	635.344	50.8128		35.6432		154.829
1 _ 7	348.752	27.8921		13.5138		204.004
1 _ 8	577.173	46.1605		23.3469		68.7761
1 _ 9	627.244	50.1650		27.8221		122.054
1 _ 10	551.440	44.1024		20.7786		189.289
1 _ 11	431.414	34.5031		18.9593		128.615
Average	541.499	43.3074		24.9371		151.607
Standard Deviation	119.105	9.52563		6.49354		56.3538
Maximum	779.772	62.3637		35.6432		252.741
Minimum	348.752	27.8921		13.5138		68.7761
Comment
Group 2a
Key Word			Product Name
Test File Name			Method File Name		COMPRESSION.xmak
Report Date	9.8.2020		Test Date		9.8.2020
Test Mode	Single		Test Type		Compression
Speed	0.5mm/min		Shape		Rod
No of Batches:	1		Qty/Batch:		10
Name Parameters Unit 1 _ 1	Max_Force Calc. at Entire Areas N 304.524	Max_Stress Calc. at Entire Areas MPa 24.3549		Max_Strain Calc. at Entire Areas % 13.3476		Elastic Force 10 - 20 N N/mm2 138.497
1 _ 2	558.650	44.6791		22.8089		97.8592
1 _ 3	546.681	43.7218		19.0987		209.421
1 _ 4	475.305	38.0134		14.7913		167.149
1 _ 5	365.152	29.2037		14.9134		149.558
1 _ 6	593.125	47.4363		24.4968		141.176
1 _ 7	788.705	63.0781		28.0052		174.037
1 _ 8	716.864	57.3326		29.6600		376.367
1 _ 9	675.894	54.0559		30.1500		162.362
1 _ 10	369.539	29.5546		14.7011		207.536
Average	539.444	43.1430		21.1973		182.396
Standard Deviation	161.272	12.8980		6.66955		75.6761
Maximum	788.705	63.0781		30.1500		376.367
Minimum	304.524	24.3549		13.3476		97.8592
Comment
Group 2b
Key Word			Product Name
Test File Name			Method File Name		COMPRESSION.xmak
Report Date	9.9.2020		Test Date		9.9.2020
Test Mode	Single		Test Type		Compression
Speed	0.5mm/min		Shape		Rod
No of Batches:	1		Qty/Batch:		11
Name Parameters Unit 1 _ 1	Max_Force Calc. at Entire Areas N 552.219	Max_Stress Calc. at Entire Areas MPa 44.1647		Max_Strain Calc. at Entire Areas % 15.9992		Elastic Force 10 - 20 N N/mm2 163.162
1 _ 2	528.981	42.3062		26.0745		139.477
1 _ 3	387.109	30.9598		22.4559		69.4355
1 _ 4	527.061	42.1527		23.4869		184.404
1 _ 5	461.820	36.9349		21.1143		20.2740
1 _ 6	459.124	36.7193		23.2852		99.6629
1 _ 7	803.235	64.2402		30.9335		117.825
1 _ 8	304.496	24.3526		15.5238		126.072
1 _ 9	445.576	35.6358		19.4702		227.891
1 _ 10	598.046	47.8298		27.6048		87.0526
1 _ 11	519.060	41.5128		19.3800		143.394
Average	507.884	40.6190		22.3026		125.332
Standard Deviation	127.515	10.1982		4.72108		56.8401
Maximum	803.235	64.2402		30.9335		227.891
Minimum	304.496	24.3526		15.5238		20.2740
Comment
Group 3a
Key Word			Product Name
Test File Name			Method File Name		COMPRESSION.xmak
Report Date	9.8.2020		Test Date		9.8.2020
Test Mode	Single		Test Type		Compression
Speed	0.5mm/min		Shape		Rod
No of Batches:	1		Qty/Batch:		11
Name Parameters Unit 1 _ 1	Max_Force Calc. at Entire Areas N 321.919	Max_Stress Calc. at Entire Areas MPa 25.7461		Max_Strain Calc. at Entire Areas % 13.5692		Elastic Force 10 - 20 N N/mm2 209.999
1 _ 2	601.597	48.1138		24.5306		58.8616
1 _ 3	312.624	25.0027		7.60582		168.248
1 _ 4	493.409	39.4613		15.0143		155.477
1 _ 5	750.545	60.0262		18.6740		346.317
1 _ 6	713.339	57.0506		34.0668		150.484
1 _ 7	259.476	20.7521		12.9273		322.147
1 _ 8	274.216	21.9310		12.9601		218.393
1 _ 9	277.847	22.2213		8.84919		371.403
1 _ 10	660.534	52.8274		21.6491		204.042
1 _ 11	150.464	12.0337		5.11014		266.514
Average	437.816	35.0151		15.9051		224.717
Standard Deviation	211.912	16.9480		8.38983		94.4608
Maximum	750.545	60.0262		34.0668		371.403
Minimum	150.464	12.0337		5.11014		58.8616
Comment
Group 3b
Key Word			Product Name
Test File Name			Method File Name		COMPRESSION.xmak
Report Date	9.9.2020		Test Date		9.9.2020
Test Mode	Single		Test Type		Compression
Speed	0.5mm/min		Shape		Rod
No of Batches:	1		Qty/Batch:		11
Name Parameters Unit 1 _ 1	Max_Force Calc. at Entire Areas N 323.267	Max_Stress Calc. at Entire Areas MPa 25.8539		Max_Strain Calc. at Entire Areas % 14.8126		Elastic Force 10 - 20 N N/mm2 109.528
1 _ 2	535.994	42.8671		20.6688		241.120
1 _ 3	370.776	29.6535		16.9158		75.6419
1 _ 4	321.112	25.6815		13.0159		171.633
1 _ 5	470.533	37.6318		19.9585		99.8726
1 _ 6	419.432	33.5449		17.0860		148.427
1 _ 7	364.819	29.1770		16.6637		106.505
1 _ 8	538.123	43.0374		22.3020		57.3249
1 _ 9	378.609	30.2799		16.2497		181.361
1 _ 10	323.496	25.8722		20.7335		63.5032
1 _ 11	400.988	32.0698		28.0066		60.7791
Average	404.286	32.3335		18.7648		119.609
Standard Deviation	79.5218	6.35991		4.15326		59.3290
Maximum	538.123	43.0374		28.0066		241.120
Minimum	321.112	25.6815		13.0159		57.3249
Comment
