# Supplementary material for: The load capacity of maxillary central incisor with simulated flared root canal restored with different fiber-reinforced composite post and cementation protocols
Source: PeerJ. 2023 Nov 17;11:e16469. doi: 10.7717/peerj.16469 (PMC10658903; doi:10.7717/peerj.16469)
Supplement: Supplemental Information 2 [file peerj-11-16469-s002.ods]

## Sheet: Sheet1
Group	Sample number	Mode of fracture
1a	1	Favourable
	2	Unfavourable
	3	Unfavourable
	4	Favourable
	5	Favourable
	6	Favourable
	7	Unfavourable
	8	Favourable
	9	Favourable
	10	Unfavourable
	11	Favourable
1b	1	Favourable
	2	Favourable
	3	Favourable
	4	Favourable
	5	Favourable
	6	Unfavourable
	7	Favourable
	8	Favourable
	9	Unfavourable
	10	Favourable
	11	Favourable
2a	1	Favourable
	2	Favourable
	3	Unfavourable
	4	Unfavourable
	5	Unfavourable
	6	Unfavourable
	7	Unfavourable
	8	Favourable
	9	Favourable
	10	Unfavourable
2b	1	Favourable
	2	Favourable
	3	Favourable
	4	Favourable
	5	Unfavourable
	6	Unfavourable
	7	Unfavourable
	8	Unfavourable
	9	Unfavourable
	10	Favourable
	11	Favourable
3a	1	Unfavourable
	2	Unfavourable
	3	Favourable
	4	Unfavourable
	5	Unfavourable
	6	Unfavourable
	7	Unfavourable
	8	Favourable
	9	Favourable
	10	Unfavourable
	11	Favourable
3b	1	Favourable
	2	Favourable
	3	Favourable
	4	Unfavourable
	5	Unfavourable
	6	Unfavourable
	7	Favourable
	8	Unfavourable
	9	Favourable
	10	Unfavourable
	11	Favourable
